# Supplementary material for: Trends in Early Sexual Initiation and Its Association with Socio-Environmental Factors among Korean Adolescents
Source: Children (Basel). 2023 Mar 24;10(4):613. doi: 10.3390/children10040613 (PMC10136636; doi:10.3390/children10040613)
Supplement: Supplementary file 1 [file children-10-00613-s001.zip]

Archive with 1 entries (1 files):
- children-2265437-supplementary.pdf
